# Supplementary material for: The Competition between 4-Nitrophenol Reduction and BH4− Hydrolysis on Metal Nanoparticle Catalysts
Source: Molecules. 2023 Sep 8;28(18):6530. doi: 10.3390/molecules28186530 (PMC10535303; doi:10.3390/molecules28186530)
Supplement: Supplementary file 1 [file molecules-28-06530-s001.zip]

Archive with 1 entries (1 files):
- molecules-2562647-supplementary.pdf
